# Supplementary material for: Ethnic variations in referrals to the Leicester memory and dementia assessment service, 2010 to 2017
Source: BJPsych Open. 2020 Aug 3;6(5):e83. doi: 10.1192/bjo.2020.69 (PMC7488308; doi:10.1192/bjo.2020.69)
Supplement: Supplementary file 1 [file bjosup.zip]

Archive with 9 entries (9 files):
- S2056472420000691sup001.pdf
- S2056472420000691sup002.pdf
- S2056472420000691sup003.pdf
- S2056472420000691sup004.pdf
- S2056472420000691sup005.pdf
- S2056472420000691sup006.pdf
- S2056472420000691sup007.pdf
- S2056472420000691sup008.pdf
- S2056472420000691sup009.pdf
